# Supplementary material for: Fabricated Flexible Composite for a UV-LED Color Filter and Anti-Counterfeiting Application of Calcium Molybdate Phosphor Synthesized at Room Temperature
Source: Materials (Basel). 2022 Mar 11;15(6):2078. doi: 10.3390/ma15062078 (PMC8949206; doi:10.3390/ma15062078)
Supplement: Supplementary file 1 [file materials-15-02078-s001.zip]

Archive with 1 entries (1 files):
- materials-1624207-supplementary.pdf
